# Supplementary material for: The Adrenal Cortisol Response to Increasing Ambient Temperature in Polar Bears (Ursus maritimus)
Source: Animals (Basel). 2022 Mar 8;12(6):672. doi: 10.3390/ani12060672 (PMC8944560; doi:10.3390/ani12060672)
Supplement: Supplementary file 1 [file animals-12-00672-s001.zip]

Archive with 1 entries (1 files):
- animals-1595021-supplementary.pdf
